# Supplementary material for: Gene burden analysis identifies genes associated with increased risk and severity of adult-onset hearing loss in a diverse hospital-based cohort
Source: PLoS Genet. 2023 Jan 19;19(1):e1010584. doi: 10.1371/journal.pgen.1010584 (PMC9888707; doi:10.1371/journal.pgen.1010584)
Supplement: S1 Table — (XLSX) [file pgen.1010584.s001.xlsx]

## Sheet: ST1
Supplementary Table 1: Basic demographic properties. Here, "Controls" means HL 0-1 or Phecode 0, "Cases" means HL 2-4 , other individuals excluded
Age	Years	Controls	Cases
Mean	55.494	55.059	69.3649
Median	57.8838	57.3861	71
Min	13.7006	13.7006	18
Max	99.5708	99.5708	94
Ancestry	N	Controls	Cases
European	27151 (74.4%)	26292 (74.3%)	859 (77.4%)
African	9356 (25.6%)	9105 (25.7%)	251 (22.6%)
Sex	N	Controls	Cases
Male	18497 (50.7%)	17879 (50.5%)	618 (55.7%)
Female	18010 (49.3%)	17518 (49.4%)	492 (44.3%)
