# Supplementary material for: Gene burden analysis identifies genes associated with increased risk and severity of adult-onset hearing loss in a diverse hospital-based cohort
Source: PLoS Genet. 2023 Jan 19;19(1):e1010584. doi: 10.1371/journal.pgen.1010584 (PMC9888707; doi:10.1371/journal.pgen.1010584)
Supplement: S2 Table — (XLSX) [file pgen.1010584.s002.xlsx]

## Sheet: ST2
Supplementary Table 2: Comparison between Phecode-defined case/control status and Audiograms.
Audiogram	Phecode1	Phecode0	PhecodeNA
NA	1739*	34590*	2383*
HL0 (PTA 0-15)	300	67	129
HL1 (PTA 16-25)	241	16	54
HL2 (PTA 26-40)	464	19	33
HL3 (PTA 41-55)	309	7	18		*Assume HL0
HL4 (PTA 56+)	251	5	4		*Excluded
