# Supplementary material for: Gene burden analysis identifies genes associated with increased risk and severity of adult-onset hearing loss in a diverse hospital-based cohort
Source: PLoS Genet. 2023 Jan 19;19(1):e1010584. doi: 10.1371/journal.pgen.1010584 (PMC9888707; doi:10.1371/journal.pgen.1010584)
Supplement: S3 Table — (XLSX) [file pgen.1010584.s003.xlsx]

## Sheet: ST3
Supplementary Table 3: List of known HL genes, counts cases and controls with at least one LoF variant and association of LoF burden with degree HL
		Number >0 LoF carriers		Association with degree HL
Gene	Inheritance	HL2-4 (N=1100)	HL0-1/Phecode 0 (N=35,397)	Beta	SE	P-value	FDR
TCOF1	AD	2	6	0.798	0.175	5.2e-06	0.0008788
ESRRB	AR	11	118	0.148	0.0437	0.0007	0.05915
SCD5	NA	7	60	0.156	0.0597	0.0089	0.376025
GIPC3	AR	6	75	0.148	0.0551	0.0074	0.376025
SNAI2	AR	1	5	0.511	0.202	0.0116	0.39208
MYH14	AD	46	1063	0.0365	0.015	0.0148	0.416867
COL9A1	NA	5	433	-0.0528	0.0236	0.0255	0.58305
TMPRSS3	AR	10	187	0.078	0.0354	0.0276	0.58305
COL9A2	NA	21	1043	-0.0315	0.0152	0.0381	0.590293
FGFR3	Both	1	215	-0.0677	0.0334	0.0425	0.590293
SLC26A5	AR	39	1024	0.0305	0.0153	0.0456	0.590293
TWNK	NA	4	51	0.139	0.0669	0.0374	0.590293
LOXHD1	AR	33	788	0.0343	0.0174	0.0489	0.590293
SPATC1L	AD	3	35	0.166	0.0804	0.0387	0.590293
ABHD12	AR	0	116	-0.0859	0.0462	0.0626	0.705293
EYA4	AD	7	95	0.0895	0.0492	0.0685	0.723531
GJB2	Both	58	1442	0.0224	0.0129	0.0831	0.826112
HARS2	AR	1	162	-0.0652	0.0389	0.0937	0.879739
NARS2	AR	7	126	0.071	0.043	0.0992	0.882358
GPSM2	AR	23	632	0.0307	0.0196	0.1179	0.948814
CIB2	AR	3	30	0.137	0.0863	0.113	0.948814
ESPN	AR	2	100	-0.0173	0.0486	0.7214	0.962286
IFNLR1	AD	0	9	-0.109	0.165	0.5087	0.962286
GJB3	AR	24	607	0.0246	0.02	0.2184	0.962286
KCNQ4	AR	6	141	0.0422	0.0404	0.296	0.962286
BSND	AR	0	18	-0.0755	0.117	0.5182	0.962286
ROR1	AR	0	48	-0.0746	0.0716	0.2969	0.962286
CDC14A	AR	0	43	-0.0716	0.0756	0.3434	0.962286
COL11A1	AD	19	699	-0.00899	0.0185	0.6277	0.962286
KCNJ10	AR	2	98	-0.0406	0.0496	0.4134	0.962286
LMX1A	AD	1	34	0.0167	0.0838	0.8423	0.962286
USH2A	AR	35	1020	0.0095	0.0152	0.5317	0.962286
NLRP3	AD	1	33	-0.0307	0.085	0.7179	0.962286
OTOF	AR	52	1441	0.00399	0.0129	0.7564	0.962286
PNPT1	AR	2	88	-0.0355	0.0523	0.4973	0.962286
ATP6V1B1	AR	21	571	0.00996	0.0203	0.6244	0.962286
ALMS1	AR	4	104	-0.0124	0.0478	0.7951	0.962286
ELMOD3	AR	4	60	0.0745	0.062	0.2295	0.962286
PJVK	AR	3	103	-0.0197	0.0482	0.6835	0.962286
PAX3	Both	7	140	0.0504	0.0407	0.2152	0.962286
COL4A4	Both	11	312	0.0163	0.0274	0.5517	0.962286
COL4A3	Both	19	546	0.00446	0.0208	0.8296	0.962286
TMIE	AR	0	32	-0.0811	0.0876	0.355	0.962286
MITF	AD	22	573	0.0224	0.0206	0.2787	0.962286
ILDR1	AR	1	88	-0.0549	0.0526	0.2966	0.962286
MCM2	AD	3	54	0.0883	0.0657	0.1787	0.962286
PLS1	NA	14	434	-0.00638	0.0231	0.7826	0.962286
SLC33A1	AR	6	253	-0.0081	0.0306	0.7909	0.962286
SOX2	AD	0	14	-0.0682	0.133	0.6068	0.962286
CCDC50	AD	0	51	-0.0877	0.0681	0.1978	0.962286
WFS1	AD	100	3097	0.00553	0.00888	0.5333	0.962286
DSPP	AD	0	23	-0.0786	0.089	0.3774	0.962286
GAB1	AR	0	8	-0.0863	0.175	0.6224	0.962286
MARVELD2	AR	2	41	0.0845	0.0756	0.2637	0.962286
BDP1	AR	1	71	-0.0581	0.0577	0.3137	0.962286
MAP1B	NA	0	10	-0.0996	0.157	0.5254	0.962286
ADGRV1	NA	26	730	0.0159	0.018	0.3773	0.962286
HSD17B4	AR	7	264	-0.00561	0.03	0.8519	0.962286
SLC12A2	NA	3	181	-0.0357	0.0346	0.3017	0.962286
SLC22A4	AR	2	164	-0.0512	0.0383	0.1815	0.962286
DIAPH1	AD	31	823	0.022	0.0169	0.1934	0.962286
GRXCR2	AR	0	12	-0.0442	0.143	0.7574	0.962286
POU4F3	AD	0	18	-0.0708	0.117	0.5444	0.962286
FOXI1	AR	1	47	-0.0718	0.0716	0.3156	0.962286
SERPINB6	AR	0	91	-0.077	0.0504	0.1263	0.962286
TFAP2A	AD	1	61	-0.0328	0.063	0.6025	0.962286
DCDC2	AD	3	126	-0.0136	0.0435	0.7542	0.962286
RIPOR2	AR	2	49	0.0439	0.0694	0.527	0.962286
COL11A2	AD	20	769	0.00971	0.0178	0.5851	0.962286
LHFPL5	AR	3	107	-0.026	0.0473	0.5821	0.962286
POLR1C	NA	7	147	0.0496	0.039	0.2037	0.962286
CLIC5	AR	10	382	-0.0162	0.0249	0.5141	0.962286
MYO6	AD	18	625	0.0074	0.0195	0.7048	0.962286
CD164	AD	0	18	-0.102	0.111	0.3574	0.962286
GJA1	AR	10	392	-0.0284	0.0248	0.2512	0.962286
PDE1C	AD	5	174	-0.0141	0.0371	0.705	0.962286
ADCY1	AR	1	33	-0.0156	0.085	0.8541	0.962286
HGF	AR	2	97	-0.0153	0.0499	0.7583	0.962286
SLC26A4	AR	78	2341	0.00588	0.0102	0.5648	0.962286
MET	AR	2	48	-0.0248	0.0701	0.7233	0.962286
FGFR1	AD	3	106	-0.0374	0.0475	0.4312	0.962286
CHD7	AD	8	243	0.0196	0.0313	0.5311	0.962286
EYA1	AD	6	136	0.042	0.0417	0.3135	0.962286
ESRP1	AR	0	8	-0.146	0.175	0.4048	0.962286
GRHL2	AD	1	14	0.0365	0.128	0.7756	0.962286
TJP2	AD	9	275	0.0093	0.0297	0.7544	0.962286
FAM189A2	AD	3	34	0.0988	0.0815	0.2256	0.962286
TMC1	AD	4	124	-0.027	0.0439	0.5377	0.962286
WHRN	AR	0	33	-0.0725	0.0863	0.4006	0.962286
TNC	AD	22	829	-0.00977	0.0173	0.5718	0.962286
TPRN	AR	4	117	0.0105	0.0452	0.8156	0.962286
GATA3	AD	2	77	0.018	0.0558	0.7477	0.962286
MYO3A	AD	20	702	-0.00819	0.0184	0.6563	0.962286
CDH23	AR	21	853	-0.0173	0.0168	0.3011	0.962286
PDZD7	AR	2	81	-0.0326	0.0545	0.5488	0.962286
FGFR2	AD	1	68	-0.0357	0.0597	0.5502	0.962286
EPS8L2	AR	8	174	0.026	0.0368	0.4805	0.962286
KCNQ1	AR	9	329	-0.0207	0.0269	0.4404	0.962286
USH1C	AR	4	118	-0.0179	0.0449	0.691	0.962286
GAS2	NA	1	62	-0.0698	0.0625	0.2641	0.962286
CABP2	AR	3	71	0.062	0.0577	0.2823	0.962286
FGF3	AR	2	29	0.0476	0.089	0.5931	0.962286
MYO7A	AD	51	1580	0.00702	0.0122	0.5659	0.962286
MPZL2	AR	2	97	-0.0171	0.0471	0.7161	0.962286
TECTA	AD	13	332	0.0251	0.0267	0.3459	0.962286
EPS8	AR	3	41	0.0664	0.0747	0.3746	0.962286
COL2A1	AD	7	333	-0.00984	0.0268	0.714	0.962286
MYO1A	AD	58	1509	0.017	0.0126	0.1784	0.962286
OTOGL	AR	17	643	-0.00848	0.0191	0.6576	0.962286
PTPRQ	AD	6	128	0.0352	0.0429	0.4122	0.962286
KITLG	AD	0	10	-0.132	0.157	0.4009	0.962286
SLC17A8	AD	2	87	-0.0229	0.0526	0.6636	0.962286
DIABLO	AD	3	68	0.0117	0.0573	0.838	0.962286
GJB6	Both	13	510	-0.0136	0.0218	0.5332	0.962286
POLR1D	Both	0	58	-0.0671	0.0652	0.3033	0.962286
DIAPH3	AD	4	278	-0.0285	0.0293	0.3317	0.962286
EDNRB	Both	0	45	-0.0557	0.0723	0.4412	0.962286
SLITRK6	AR	4	71	0.0141	0.0573	0.8051	0.962286
COCH	AD	7	259	-0.00602	0.0305	0.8436	0.962286
SIX1	AD	1	35	0.0345	0.0826	0.6765	0.962286
STRC	AR	3	137	-0.0421	0.0414	0.309	0.962286
DMXL2	AD	62	1824	0.0111	0.00999	0.2687	0.962286
HOMER2	AD	0	36	-0.0919	0.0826	0.2661	0.962286
TBC1D24	AR	2	51	0.0157	0.0681	0.8177	0.962286
CLDN9	AR	5	142	0.00917	0.0404	0.8205	0.962286
OTOA	AR	0	71	-0.0635	0.0581	0.274	0.962286
SPNS2	AR	0	44	-0.0564	0.0747	0.4506	0.962286
PMP22	Both	11	310	0.0188	0.0277	0.4979	0.962286
MYO15A	AR	97	2948	0.00935	0.0091	0.304	0.962286
GRAP	AR	0	11	-0.0741	0.149	0.62	0.962286
ERAL1	NA	6	147	0.033	0.0402	0.412	0.962286
TMEM132E	AR	1	22	0.0661	0.103	0.5228	0.962286
SLC9A3R1	AD	0	24	-0.0501	0.101	0.6208	0.962286
USH1G	AR	0	30	-0.0717	0.0876	0.413	0.962286
ACTG1	AD	0	24	-0.0305	0.101	0.7628	0.962286
CLPP	AR	0	17	0.0615	0.12	0.6091	0.962286
DNMT1	AD	1	43	-0.037	0.0747	0.621	0.962286
S1PR2	AR	0	8	-0.0766	0.175	0.6619	0.962286
SYNE4	AR	3	76	0.0178	0.0558	0.7492	0.962286
CEACAM16	AR	0	7	-0.144	0.187	0.4412	0.962286
SIX5	AD	1	27	0.0282	0.0937	0.7635	0.962286
EDN3	Both	0	8	-0.0973	0.175	0.5785	0.962286
OSBPL2	AD	4	125	-0.0227	0.0437	0.603	0.962286
KCNE1	AR	3	49	0.0949	0.0651	0.1447	0.962286
CLDN14	AR	3	138	-0.0192	0.0418	0.6469	0.962286
TSPEAR	AR	18	607	0.00425	0.0194	0.8271	0.962286
TBX1	AD	2	38	0.037	0.0784	0.6374	0.962286
MYH9	AD	19	692	-0.0117	0.0185	0.5268	0.962286
TRIOBP	AR	4	254	-0.0401	0.0305	0.1879	0.962286
SOX10	AD	1	52	-0.0118	0.058	0.8384	0.962286
CACNA1D	AR	8	279	-0.00487	0.0292	0.8673	0.964301
LRTOMT	AR	2	62	-0.0107	0.062	0.8632	0.964301
LARS2	AR	4	122	0.00353	0.0439	0.9359	0.971853
OPA1	AR	9	297	-0.00275	0.0274	0.9199	0.971853
GRXCR1	AR	1	27	0.00896	0.0937	0.9238	0.971853
ANKH	AR	3	83	0.00438	0.0512	0.9318	0.971853
PPIP5K2	AR	2	76	-0.0041	0.0562	0.9417	0.971853
SEMA3E	AD	1	29	-0.00774	0.0905	0.9319	0.971853
TRRAP	AD	4	101	0.00349	0.0484	0.9425	0.971853
PCDH15	AR	9	361	-0.00348	0.0258	0.8927	0.971853
OTOG	AR	21	626	0.00141	0.0195	0.9424	0.971853
RDX	AR	4	120	-0.00392	0.0439	0.9289	0.971853
MSRB3	AR	1	23	-0.00722	0.101	0.9431	0.971853
CRYM	AD	3	61	0.00612	0.0584	0.9166	0.971853
CLRN1	AR	1	65	-0.00256	0.0611	0.9666	0.972354
GSDME	AD	12	256	0.00126	0.0299	0.9663	0.972354
P2RX2	AD	4	98	0.0026	0.0491	0.9579	0.972354
SALL1	AD	1	19	-0.00474	0.111	0.9659	0.972354
WBP2	AR	1	14	0.00076	0.128	0.9953	0.9953
REST	AD	#N/A	#N/A	#N/A	#N/A	#N/A	#N/A
HARS	AR	#N/A	#N/A	#N/A	#N/A	#N/A	#N/A
ACTB	AD	#N/A	#N/A	#N/A	#N/A	#N/A	#N/A
KARS	AR	#N/A	#N/A	#N/A	#N/A	#N/A	#N/A
