# Supplementary material for: Gene burden analysis identifies genes associated with increased risk and severity of adult-onset hearing loss in a diverse hospital-based cohort
Source: PLoS Genet. 2023 Jan 19;19(1):e1010584. doi: 10.1371/journal.pgen.1010584 (PMC9888707; doi:10.1371/journal.pgen.1010584)
Supplement: S4 Table — (XLSX) [file pgen.1010584.s004.xlsx]

## Sheet: ST4
Supplementary Table 4: Praveen et al. replication results for known and novel HL genes identifed through LoF burden association
Gene burden	Definition
M1	Predicted loss of function (pLOF) variants only (stop-gain, frameshift, start_lost, splice_acceptor, splice_donor, stop_lost)
M2	pLOF and missense variants
M3	pLOF and predicted deleterious missense variants (5/5 algorithms predict a deleterious variant)
M4	pLOF and predicted deleterious missense variants (at least 1/5 algorithms predict a deleterious variant)
Gene burden	Includes variants with:
Mx.1	MAF < 1%
Mx.01	MAF < 0.1%
Mx.001	MAF < 0.01%
Mx.0001	MAF < 0.001%
Mx.singleton	Singletons
Because the phenotype and variant definitions are different between this dataset and ours, we evaluated asociation across 24 different gene burden definitions
We report the smallest P-value across these definitionss and consider it signficant at a Bonferoni corrected value of 0.0021
Gene	Min. P-value	M1.0001	M1.001	M1.01	M1.1	M1.5	M1.singleton	M2.0001	M2.001	M2.01	M2.1	M2.5	M2.singleton	M3.0001	M3.001	M3.01	M3.1	M3.5	M3.singleton	M4.0001	M4.001	M4.01	M4.1	M4.5	M4.singleton
TCOF1	0.000798	0.0415	0.000798	0.024	0.024	0.024	0.0758	0.0215	0.152	0.628	0.708	0.842	0.276	0.0141	0.0255	0.107	0.121	0.121	0.083	0.0601	0.268	0.94	0.458	0.948	0.36
ESRRB	0.0111	0.769	0.88	0.88	0.562	0.562	0.76	0.0292	0.0233	0.118	0.0453	0.0388	0.0175	0.267	0.153	0.0939	0.111	0.111	0.0833	0.0449	0.0321	0.141	0.491	0.491	0.0111
COL5A1	0.137	0.633	0.524	0.352	0.44	0.44	0.677	0.548	0.375	0.755	0.555	0.685	0.137	0.633	0.524	0.352	0.44	0.44	0.677	0.556	0.285	0.653	0.522	0.29	0.337
RAPGEF3	0.00548	0.00548	0.711	0.711	0.561	0.561	0.0435	0.224	0.75	0.922	0.815	0.703	0.693	0.204	0.901	0.69	0.635	0.522	0.19	0.393	0.851	0.73	0.77	0.648	0.616
HMMR	0.0954	0.271	0.726	0.147	0.436	0.436	0.297	0.909	0.23	0.673	0.986	0.979	0.607	0.0954	0.928	0.305	0.583	0.583	0.394	0.536	0.404	0.77	0.802	0.785	0.822
NNT	0.299	0.977	0.968	0.968	0.954	0.954	0.299	0.708	0.996	0.907	0.608	0.626	0.409	0.907	0.906	0.981	0.687	0.687	0.336	0.733	0.899	0.805	0.78	0.743	0.458
