# Supplementary material for: Gene burden analysis identifies genes associated with increased risk and severity of adult-onset hearing loss in a diverse hospital-based cohort
Source: PLoS Genet. 2023 Jan 19;19(1):e1010584. doi: 10.1371/journal.pgen.1010584 (PMC9888707; doi:10.1371/journal.pgen.1010584)
Supplement: S5 Table — (XLSX) [file pgen.1010584.s005.xlsx]

## Sheet: ST5
Supplementary Table 5: Loss of function and predicted deleterious TCOF1 variants
Variant	Type	Function	REVEL	DegHL	HL Reported	Tinnitus Reported
5:150375020:A:T	exonic	stopgain	.	0	Y	N
5:150392703:A:G	splicing	.	.	0	Y	N
5:150374172:A:G	splicing	.	.	0	N	N
5:150383742:D:1	exonic	frameshift substitution	.	3	Y	Y
5:150398434:A:G	exonic	nonsynonymous SNV	0.639	0	N	N
5:150396759:I:1	exonic	frameshift substitution	.	4	Y	N
5:150398453:I:1	splicing	.	.	0	N	N
5:150383742:D:1	exonic	frameshift substitution	.	0	N	Y
