# Supplementary material for: Gene burden analysis identifies genes associated with increased risk and severity of adult-onset hearing loss in a diverse hospital-based cohort
Source: PLoS Genet. 2023 Jan 19;19(1):e1010584. doi: 10.1371/journal.pgen.1010584 (PMC9888707; doi:10.1371/journal.pgen.1010584)
Supplement: S8 Table — [5]. (XLSX) [file pgen.1010584.s008.xlsx]

## Sheet: ST8
Supplementary Table 8: Attempted replication results for novel associations from Ivarsdottier et al.
Ivarsdottir et al.										PMBB
Model	P-value	OR	rs name	Chrom	Position	EA	OA	Gene	Variant annotation	Beta	P-value
A	8.0 × 10−14	1.32	rs146694394	6	158071628	T	C	SYNJ2	Missense	0.0700421	0.0203695
A	1.8 × 10−13	1.28	rs141952919	7	103421378	G	A	SLC26A5	Missense	0.0130127	0.682565
A	5.9 × 10−13	6.59	rs761934676	16	2497068	G	A	TBC1D24	Missense	-	-
A	5.1 × 10−11	1.08	rs113784020	11	118689022	T	C	[PHLDB1]	Intergenic	0.0102296	0.362205
A	2.5 × 10−10	1.92	rs749405486	22	50549067	A	AG	KLHDC7B	Frameshift	-	-
A	4.9 × 10−13	0.95	rs72622588	3	182285702	T	G	[FLJ46066]	Intergenic	0.000955483	0.851135
A	6.5 × 10−10	1.2	rs143796236	17	81528943	T	C	FSCN2*	Missense	0.0028572	0.888017
A	7.6 × 10−10	1.03	rs13171669	5	149221680	G	A	ABLIM3	Intron	-0.000369163	0.930605
A	1.2 × 10−9	1.03	rs3014246	1	45620405	C	T	CCDC17	Missense	0.008547	0.0399828
A	1.6 × 10−9	1.03	rs920701	13	75842965	C	T	LMO7	Intron	-0.00125419	0.745134
A	3.9 × 10−9	0.97	rs11881070	19	2389142	T	C	TMPRSS9	upstream gene	0.00742046	0.0951268
A	4.9 × 10−8	1.81	rs764272881	20	3228565	G	A	SLC4A11	Missense	-	-
A	4.1 × 10−8	71.17	rs765488721	17	61403195	T	C	TBX2*	Stop-gained	-	-
A	8.3 × 10−8	1.49	rs727503493	21	42389042	T	TG	TMPRSS3	Frameshift	-	-
R	1.7 × 10−22	3.65	rs118174674	18	46557437	T	C	LOXHD1	Missense	0.1869	0.1577
R	3.2 × 10−11	1.05	rs9394952	6	43433367	G	A	ABCC10	Splice region	-0.005294	0.3788
R	7.7 × 10−11	2.35	rs12784122	10	80649861	A	G	SH2D4B*	Downstream gene	0.2104	0.06363
R	3.5 × 10−10	17.32	rs139123090	10	126459169	A	G	C10orf90*	Missense	-	-
R	3.2 × 10−9	0.94	rs557563970	1	117960109	CGT	C	WDR3	3 prime UTR	-	-
R	1.2 × 10−8	4.79	rs74543584	11	118262596	A	T	MPZL2	Missense	-	-
